# Supplementary material for: Tracing CRISPR/Cas12a Mediated Genome Editing Events in Apple Using High-Throughput Genotyping by PCR Capillary Gel Electrophoresis
Source: Int J Mol Sci. 2021 Nov 22;22(22):12611. doi: 10.3390/ijms222212611 (PMC8619667; doi:10.3390/ijms222212611)
Supplement: Supplementary file 1 [file ijms-22-12611-s001.zip]

Archive with 1 entries (1 files):
- ijms-1443841-supplementary.pdf
